# Supplementary material for: Coupled Effect of Nutritional Food Molecules and Lactobacillus reuteri Surface Protein Interaction on the Bacterial Gastrointestinal Tolerance
Source: Foods. 2024 Nov 19;13(22):3685. doi: 10.3390/foods13223685 (PMC11593405; doi:10.3390/foods13223685)
Supplement: Supplementary file 1 [file foods-13-03685-s001.zip]

Archive with 1 entries (1 files):
- foods-3299793-supplementary.pdf
